# Supplementary material for: Cytotoxicity of water supply in a Palestinian refugee camp and a Syrian informal tented settlement in Lebanon
Source: PLoS One. 2024 Jan 2;19(1):e0294679. doi: 10.1371/journal.pone.0294679 (PMC10760689; doi:10.1371/journal.pone.0294679)
Supplement: S1 File — The number of wells containing reverting colonies, identified colorimetrically as yellow, counted for each dilution. This raw data is used to calculate the mean number of positive wells, the standard deviation, and the fold increase over the baseline and the Binomial B-value, using Excel. The resulting calculations determine the mutagenicity of the samples at specified concentrations. (XLSX) [file pone.0294679.s001.xlsx]

## Sheet: TA 98
	Test sample 1:	Choueifat Syrian ITS Water Sample
	TA 98 - S9	Number of Revertant Colonies
	Conc. ()	Replicate #1	Replicate #2	Replicate #3
	0	3	4	9
	3.13	11	10	9
	6.25	7	4	6
	12.5	9	6	10
	25	3	6	4
	50	7	2	2
	100	7	0	2
	Positive Control (2-NF)	45	46	45
	Test sample 1:	Choueifat Syrian ITS Water Sample
	TA 98 + S9	Number of Revertant Colonies
	Conc. ()	Replicate #1	Replicate #2	Replicate #3
	0	3	1	2
	3.13	1	3	2
	6.25	1	2	0
	12.5	2	9	3
	25	1	2	5
	50	2	0	0
	100	2	0	0
	Positive Control (2-AA)	48	48	48
	Test sample 2:	Dbayeh Palestinian Refugee Camp Water Sample
	TA 98 - S9	Number of Revertant Colonies
	Conc. ()	Replicate #1	Replicate #2	Replicate #3
	0	3	9	9
	3.13	10	13	11
	6.25	5	8	7
	12.5	10	4	4
	25	4	3	3
	50	1	1	0
	100	1	3	0
	Positive Control (2-NF)	44	44	47
	Test sample 2:	Dbayeh Palestinian Refugee Camp Water Sample
	TA 98 + S9	Number of Revertant Colonies
	Conc. ()	Replicate #1	Replicate #2	Replicate #3
	0	2	2	0
	3.13	1	3	2
	6.25	0	6	4
	12.5	3	5	1
	25	11	3	6
	50	4	0	0
	100	7	0	0
	Positive Control (2-AA)	48	48	48

## Sheet: TA 100
	Test sample 1:	Choueifat Syrian ITS Water Sample
	TA 100 - S9	Number of Revertant Colonies
	Conc. ()	Replicate #1	Replicate #2	Replicate #3
	0	21	18	19
	3.13	23	20	12
	6.25	12	16	8
	12.5	12	13	9
	25	8	9	0
	50	1	1	0
	100	3	2	0
	Positive Control (4-NQO)	46	48	47
	Test sample 1:	Choueifat Syrian ITS Water Sample
	TA 100 + S9	Number of Revertant Colonies
	Conc. ()	Replicate #1	Replicate #2	Replicate #3
	0	8	5	6
	3.13	12	6	11
	6.25	13	8	6
	12.5	14	9	9
	25	7	3	3
	50	6	0	0
	100	0	1	3
	Positive Control (2-AA)	44	46	48
	Test sample 2:	Dbayeh Palestinian Refugee Camp Water Sample
	TA 100 - S9	Number of Revertant Colonies
	Conc. ()	Replicate #1	Replicate #2	Replicate #3
	0	24	23	24
	3.13	17	13	14
	6.25	10	16	12
	12.5	14	15	12
	25	9	4	6
	50	0	0	0
	100	0	0	0
	Positive Control (4-NQO)	47	46	47
	Test sample 2:	Dbayeh Palestinian Refugee Camp Water Sample
	TA 100 + S9	Number of Revertant Colonies
	Conc. ()	Replicate #1	Replicate #2	Replicate #3
	0	9	10	4
	3.13	7	4	4
	6.25	8	4	4
	12.5	8	8	10
	25	3	1	0
	50	0	0	0
	100	0	0	0
	Positive Control (2-AA)	48	48	48
