# Supplementary material for: Cytotoxicity of water supply in a Palestinian refugee camp and a Syrian informal tented settlement in Lebanon
Source: PLoS One. 2024 Jan 2;19(1):e0294679. doi: 10.1371/journal.pone.0294679 (PMC10760689; doi:10.1371/journal.pone.0294679)
Supplement: S2 File — YES and YAS agonistic and antagonistic activity was evaluated colorimetrically by reading the optical density (OD) at 570nm and 690nm of the assay plates using TriStar2 LB 942 Multimode Microplate Reader (Berthold Technologies, Germany). This raw data is used to calculate the Growth factor, β-galactosidase activity, and the induction ratio, using Excel. The resulting calculations determine the estrogen and androgen agonist and antagonist activities of the samples. (XLSX) [file pone.0294679.s002.xlsx]

## Sheet: YES
	YES Assays Plate Readings
	YES Agonist Assay:
	OD570 (after lysis and color development)
	1	2	3	4	5	6	7	8	9	10	11	12
A	0.224	0.226	0.229	0.223	0.22	0.22	0.211	0.205	0.198	0.198	0.203	0.195
B	0.23	0.247	0.236	0.249	0.274	0.274	0.229	0.22	0.226	0.226	0.234	0.222
C	0.236	0.284	0.25	0.276	0.269	0.269	0.245	0.231	0.243	0.243	0.228	0.222
D	0.358	0.489	0.243	0.252	0.252	0.252	0.242	0.228	0.227	0.227	0.215	0.229
E	0.559	0.906	0.267	0.243	0.258	0.258	0.238	0.236	0.234	0.234	0.214	0.231
F	0.755	1.181	0.243	0.247	0.248	0.248	0.237	0.229	0.228	0.228	0.227	0.234
G	0.844	1.167	0.248	0.24	0.235	0.235	0.232	0.233	0.232	0.232	0.229	0.225
H	0.956	1.008	0.244	0.251	0.248	0.248	0.233	0.247	0.227	0.227	0.226	0.222
	OD690 (after lysis and color development)
	1	2	3	4	5	6	7	8	9	10	11	12
A	0.217	0.203	0.204	0.201	0.205	0.205	0.193	0.185	0.183	0.183	0.193	0.184
B	0.222	0.222	0.217	0.231	0.253	0.253	0.201	0.201	0.207	0.207	0.22	0.211
C	0.211	0.222	0.234	0.249	0.242	0.242	0.222	0.213	0.226	0.226	0.222	0.207
D	0.218	0.22	0.229	0.236	0.23	0.23	0.212	0.215	0.211	0.211	0.213	0.213
E	0.213	0.226	0.236	0.229	0.248	0.248	0.214	0.214	0.211	0.211	0.206	0.212
F	0.211	0.222	0.224	0.232	0.222	0.222	0.218	0.212	0.209	0.209	0.209	0.21
G	0.203	0.226	0.222	0.221	0.228	0.228	0.209	0.209	0.214	0.214	0.211	0.209
H	0.221	0.219	0.223	0.232	0.228	0.228	0.215	0.216	0.208	0.208	0.214	0.215
	OD690 after exposure (for growth calculation)
	1	2	3	4	5	6	7	8	9	10	11	12
A	0.638	0.646	0.664	0.704	0.657	0.709	0.806	0.676	0.708	0.727	0.691	0.602
B	0.619	0.608	0.617	0.653	0.639	0.84	0.84	0.68	0.767	0.649	0.746	0.639
C	0.602	0.636	0.632	0.663	0.594	0.834	0.802	0.64	0.673	0.547	0.693	0.609
D	0.593	0.649	0.629	0.556	0.628	0.595	0.997	0.891	0.632	0.631	0.665	0.566
E	0.6	0.637	0.56	0.638	0.647	0.62	0.901	0.655	0.736	0.675	0.763	0.611
F	0.624	0.653	0.639	0.598	0.618	0.555	0.773	0.912	0.61	0.578	0.632	0.557
G	0.598	0.638	0.635	0.648	0.588	0.617	0.673	0.72	0.669	0.607	0.656	0.575
H	0.603	0.638	0.662	0.635	0.635	0.599	0.676	0.712	0.638	0.487	0.651	0.642
	YES Antagonist Assay:
	OD570 (after lysis and color development)
	1	2	3	4	5	6	7	8	9	10	11	12
A	0.379	0.674	0.747	0.72	0.289	0.289	0.298	0.666	0.293	0.269	0.551	0.246
B	0.393	0.737	0.617	0.55	0.315	0.315	0.324	0.744	0.335	0.304	0.29	0.281
C	0.244	0.737	0.587	0.305	0.321	0.321	0.312	0.758	0.349	0.312	0.278	0.309
D	0.253	0.814	0.306	0.338	0.323	0.323	0.317	0.317	0.337	0.307	0.294	0.272
E	0.276	0.919	0.305	0.337	0.318	0.318	0.327	0.329	0.329	0.31	0.29	0.275
F	0.446	0.889	0.323	0.395	0.771	0.771	0.314	0.313	0.339	0.307	0.29	0.3
G	0.469	0.926	0.324	0.475	0.333	0.333	0.311	0.319	0.304	0.322	0.287	0.276
H	0.379	0.452	0.339	0.462	0.612	0.612	0.741	0.765	0.27	0.597	0.271	0.297
	OD690 (after lysis and color development)
	1	2	3	4	5	6	7	8	9	10	11	12
A	0.19	0.189	0.197	0.217	0.207	0.207	0.187	0.179	0.188	0.177	0.183	0.186
B	0.201	0.2	0.215	0.211	0.216	0.216	0.228	0.224	0.233	0.219	0.207	0.198
C	0.204	0.217	0.223	0.22	0.229	0.229	0.206	0.217	0.243	0.222	0.206	0.228
D	0.205	0.231	0.229	0.211	0.224	0.224	0.217	0.229	0.238	0.215	0.215	0.205
E	0.204	0.219	0.227	0.217	0.222	0.222	0.228	0.227	0.235	0.216	0.213	0.209
F	0.215	0.229	0.236	0.237	0.226	0.226	0.219	0.234	0.252	0.213	0.213	0.226
G	0.231	0.232	0.239	0.222	0.225	0.225	0.214	0.225	0.229	0.224	0.213	0.206
H	0.195	0.209	0.233	0.229	0.227	0.227	0.218	0.222	0.223	0.213	0.21	0.221
	OD690 after exposure (for growth calculation)
	1	2	3	4	5	6	7	8	9	10	11	12
A	0.711	0.728	0.741	0.764	0.748	0.77	0.756	0.764	0.765	0.773	0.762	0.741
B	0.694	0.727	0.723	0.749	0.744	0.763	0.74	0.773	0.775	0.779	0.754	0.763
C	0.686	0.719	0.717	0.722	0.739	0.759	0.756	0.752	0.776	0.768	0.739	0.746
D	0.676	0.706	0.739	0.737	0.723	0.75	0.75	0.759	0.749	0.741	0.765	0.736
E	0.671	0.713	0.734	0.75	0.729	0.76	0.756	0.759	0.786	0.752	0.745	0.745
F	0.695	0.706	0.733	0.738	0.736	0.739	0.75	0.731	0.771	0.762	0.736	0.743
G	0.683	0.701	0.727	0.732	0.736	0.751	0.746	0.74	0.748	0.748	0.764	0.741
H	0.708	0.718	0.746	0.741	0.738	0.746	0.747	0.783	0.737	0.726	0.765	0.758

## Sheet: YAS
	YAS Assays Plate Readings
	YAS Agonist Assay:
	OD570 (after lysis and color development)
	1	2	3	4	5	6	7	8	9	10	11	12
A	0.207	0.207	0.225	0.207	0.246	0.246	0.199	0.2	0.204	0.195	0.196	0.194
B	0.219	0.242	0.235	0.222	0.231	0.231	0.215	0.228	0.219	0.213	0.233	0.202
C	0.23	0.231	0.246	0.229	0.231	0.231	0.224	0.24	0.232	0.212	0.217	0.204
D	0.223	0.23	0.234	0.25	0.235	0.235	0.225	0.221	0.229	0.228	0.216	0.215
E	0.249	0.265	0.242	0.246	0.23	0.23	0.222	0.227	0.225	0.232	0.229	0.202
F	0.306	0.308	0.232	0.232	0.229	0.229	0.22	0.221	0.229	0.222	0.224	0.212
G	0.419	0.535	0.241	0.232	0.228	0.228	0.224	0.224	0.234	0.221	0.22	0.215
H	0.711	0.563	0.231	0.235	0.234	0.234	0.223	0.214	0.228	0.227	0.218	0.213
	OD690 (after lysis and color development)
	1	2	3	4	5	6	7	8	9	10	11	12
A	0.203	0.197	0.215	0.217	0.241	0.241	0.195	0.19	0.196	0.187	0.187	0.189
B	0.22	0.236	0.227	0.214	0.217	0.217	0.208	0.213	0.209	0.216	0.235	0.189
C	0.223	0.227	0.234	0.228	0.232	0.232	0.218	0.234	0.22	0.207	0.215	0.201
D	0.215	0.225	0.222	0.24	0.227	0.227	0.217	0.213	0.217	0.221	0.201	0.208
E	0.215	0.241	0.242	0.248	0.23	0.23	0.22	0.214	0.216	0.227	0.223	0.212
F	0.225	0.222	0.224	0.231	0.217	0.217	0.22	0.215	0.22	0.201	0.216	0.209
G	0.214	0.244	0.228	0.227	0.224	0.224	0.224	0.212	0.224	0.214	0.214	0.209
H	0.217	0.219	0.23	0.227	0.227	0.227	0.219	0.208	0.224	0.219	0.212	0.213
	OD690 after exposure (for growth calculation)
	1	2	3	4	5	6	7	8	9	10	11	12
A	0.405	0.606	0.489	0.512	0.467	0.541	0.363	0.473	0.526	0.493	0.389	0.464
B	0.399	0.519	0.407	0.383	0.465	0.354	0.396	0.503	0.399	0.493	0.442	0.378
C	0.343	0.446	0.389	0.465	0.369	0.448	0.316	0.428	0.419	0.38	0.423	0.456
D	0.337	0.458	0.409	0.332	0.421	0.328	0.313	0.348	0.509	0.379	0.403	0.446
E	0.302	0.47	0.328	0.346	0.35	0.34	0.348	0.423	0.363	0.416	0.46	0.429
F	0.315	0.475	0.312	0.323	0.336	0.307	0.302	0.412	0.423	0.397	0.42	0.443
G	0.352	0.452	0.321	0.307	0.327	0.336	0.307	0.422	0.357	0.377	0.427	0.377
H	0.335	0.435	0.326	0.29	0.306	0.303	0.301	0.399	0.305	0.314	0.468	0.404
	YAS Antagonist Assay:
	OD570 (after lysis and color development)
	1	2	3	4	5	6	7	8	9	10	11	12
A	0.254	0.334	0.211	0.262	0.294	0.294	0.416	0.256	0.205	0.205	0.212	0.246
B	0.281	0.416	0.268	0.293	0.338	0.338	0.414	0.338	0.36	0.36	0.243	0.242
C	0.266	0.394	0.315	0.282	0.349	0.349	0.447	0.321	0.324	0.324	0.246	0.232
D	0.187	0.381	0.26	0.259	0.293	0.293	0.474	0.278	0.5	0.5	0.25	0.235
E	0.24	0.335	0.264	0.258	0.314	0.314	0.382	0.295	0.375	0.375	0.241	0.233
F	0.192	0.273	0.251	0.249	0.354	0.354	0.45	0.244	0.426	0.426	0.253	0.234
G	0.225	0.23	0.261	0.249	0.282	0.282	0.399	0.276	0.339	0.339	0.243	0.233
H	0.215	0.241	0.249	0.252	0.243	0.243	0.307	0.259	0.337	0.337	0.256	0.227
	OD690 (after lysis and color development)
	1	2	3	4	5	6	7	8	9	10	11	12
A	0.216	0.219	0.197	0.175	0.194	0.194	0.181	0.175	0.181	0.181	0.174	0.171
B	0.225	0.228	0.206	0.216	0.216	0.216	0.198	0.216	0.204	0.204	0.203	0.199
C	0.219	0.226	0.23	0.241	0.229	0.222	0.222	0.21	0.192	0.192	0.206	0.203
D	0.18	0.216	0.216	0.221	0.223	0.222	0.211	0.217	0.203	0.203	0.205	0.204
E	0.204	0.215	0.227	0.234	0.225	0.225	0.207	0.221	0.203	0.203	0.205	0.209
F	0.189	0.217	0.215	0.226	0.215	0.215	0.212	0.208	0.206	0.206	0.204	0.21
G	0.214	0.218	0.225	0.216	0.234	0.234	0.207	0.209	0.212	0.212	0.21	0.208
H	0.211	0.218	0.228	0.227	0.218	0.218	0.2	0.215	0.223	0.223	0.207	0.212
	OD690 after exposure (for growth calculation)
	1	2	3	4	5	6	7	8	9	10	11	12
A	0.293	0.351	0.354	0.359	0.388	0.356	0.341	0.372	0.462	0.397	0.416	0.39
B	0.318	0.333	0.361	0.357	0.361	0.344	0.335	0.397	0.42	0.345	0.448	0.381
C	0.307	0.334	0.337	0.363	0.362	0.36	0.374	0.384	0.357	0.376	0.37	0.386
D	0.362	0.326	0.334	0.346	0.357	0.351	0.357	0.372	0.382	0.365	0.385	0.371
E	0.326	0.34	0.414	0.36	0.321	0.365	0.339	0.364	0.321	0.319	0.378	0.377
F	0.312	0.329	0.332	0.353	0.338	0.318	0.339	0.354	0.337	0.341	0.382	0.366
G	0.364	0.348	0.334	0.334	0.321	0.34	0.357	0.341	0.315	0.32	0.34	0.347
H	0.325	0.391	0.38	0.388	0.36	0.353	0.346	0.324	0.334	0.333	0.367	0.377
